# Supplementary material for: Genetic Characteristics of Patients with Young-Onset Myelodysplastic Neoplasms
Source: J Clin Med. 2023 Dec 13;12(24):7651. doi: 10.3390/jcm12247651 (PMC10743392; doi:10.3390/jcm12247651)
Supplement: Supplementary file 1 [file jcm-12-07651-s001.zip]

Archive with 1 entries (1 files):
- jcm-2665179-supplementary.pdf
